# Supplementary material for: The Neurofunctional Correlates of Morphosyntactic and Thematic Impairments in Aphasia: A Systematic Review and Meta-analysis
Source: Neuropsychol Rev. 2024 Aug 31;35(3):483–516. doi: 10.1007/s11065-024-09648-0 (PMC12602653; doi:10.1007/s11065-024-09648-0)
Supplement: Supplementary file 2 — Supplementary file2 (XLSX 872 KB) [file 11065_2024_9648_MOESM2_ESM.xlsx]

## Sheet: Cover
THE NEUROFUNCTIONAL CORRELATES OF MORPHOSYNTACTIC AND THEMATIC IMPAIRMENTS IN APHASIA: A SYSTEMATIC REVIEW AND META-ANALYSIS Supplementary Table 1 (Please see the Supplementary Text file, for an explanation of this table’s structure).

## Sheet: ListOfSampleOverlaps
List of study/group pairs with partially overlapping samples
Overlapping pairs of studies/groups	Study/group 1	Study/group 2	Number of overlapping participants	Impacted Meta-Analysis
Pair 1:	Matchin et al., 2020	den Ouden et al., 2019	21	1, 3
Pair 2:	Matchin et al., 2022 (MS group)	den Ouden et al., 2019	47	1, 3
Pair 3:	Matchin et al., 2022 (MS group)	Matchin et al., 2022 (TR group)	ns	1
Pair 4:	Matchin et al., 2022 (TR group)	den Ouden et al., 2019	39	1, 2
Pair 5:	Matchin et al., 2022 (TR group)	Matchin et al., 2020	32	1
Pair 6:	Mirman et al., 2019	Thothathiri et al., 2011	ns	1
			ns = not specified

## Sheet: Meta-analysis 1
Meta-analysis 1: thematic role assignment or morphosyntactic processing (all the papers retained for analysis)
GingerALE cluster table for Meta-analysis 1						List of all possible options to remove overlapping samples			Projected impact of each option on the significant clusters, based on the GingerALE cluster table
Experiments contributing to clusters (number of foci)						OPTION 1			OPTION 1
Experiment	Cluster 1	Cluster 2	Cluster 3			Keep	Remove		Cluster	Matchin et al., 2020	Matchin et al., 2022 (MS group)	Matchin et al., 2022 (TR group)	Mirman et al., 2019
Ash et al., 2013	2	1	0			den Ouden 2019	Matchin et al., 2022 (both groups)		1	-10	-3	-3	-1
Ash et al., 2015	0	0	0			Thothathiri 2011	Matchin et al., 2020		2	-2	-1	none	-2
Borovsky et al., 2007	0	1	0				Mirman et al., 2019		3	none	none	-1	-1
Canu et al., 2019	0	0	0
Charles et al., 2014	1	0	0			OPTION 2			OPTION 2
DeLeon et al., 2012	0	1	0			Keep	Remove		Cluster	Matchin et al., 2020	Matchin et al., 2022 (MS group)	Matchin et al., 2022 (TR group)	Thothathiri et al., 2011
Faroqi-Shah et al., 2013	0	3	0			den Ouden 2019	Matchin et al., 2022 (both groups)		1	-10	-3	-3	-4
Grossman et al., 2013	1	0	0			Mirman 2019	Matchin et al., 2020		2	-2	-1	none	none
Henry, 2009	1	2	1				Thothathiri et al., 2011		3	none	none	-1	none
Kamminga et al., 2016	0	1	1
Kim et al., 2010	0	0	0			OPTION 3			OPTION 3
Kinno et al., 2009	0	1	0			Keep	Remove		Cluster	den Ouden et al., 2019	Matchin et al., 2022 (TR group)	Thothathiri et al., 2011
Lukic et al., 2017	1	0	0			Matchin et al., 2022 (MS group)	den Ouden et al., 2019		1	-3	-3	-4
Lukic et al., 2020	6	0	0			Matchin et al., 2020	Matchin et al., 2022 (TR group)		2	-5	none	none
Magnusdottir et al., 2013	2	1	1			Mirman et al., 2019	Thothathiri et al., 2011		3	none	-1	none
Matchin et al., 2020	10	2	0
Matchin et al., 2022 (MS group)	3	1	0			OPTION 4			OPTION 4
Matchin et al., 2022 (TR group)	3	0	1			Keep	Remove		Cluster	den Ouden et al., 2019	Matchin et al., 2022 (TR group)	Mirman et al., 2019
Meltzer et al., 2013	0	0	0			Matchin et al., 2022 (MS group)	den Ouden et al., 2019		1	-3	-3	-1
Mirman et al., 2019	1	2	1			Matchin et al., 2020	Matchin et al., 2022 (TR group)		2	-5	none	-2
den Ouden et al., 2019	3	5	0			Thothathiri et al., 2011	Mirman et al., 2019		3	none	-1	-1
Peelle et al., 2008	2	0	0
Pillay et al., 2017	2	0	0			OPTION 5			OPTION 5 (theoretically least favorable option)
Rogalsky et al., 2018	3	0	0			Keep	Remove		Cluster	den Ouden et al., 2019	Matchin et al., 2020	Matchin et al., 2022 (MS group)	Mirman et al., 2019
Thothathiri et al., 2011	4	0	0			Matchin et al., 2022 (TR group)	den Ouden et al., 2019		1	-3	-10	-3	-1
Tyler et al., 2011	2	2	0			Thothathiri et al., 2011	Matchin et al., 2020		2	-5	-2	-1	-2
Wilson et al., 2010	0	0	0				Matchin et al., 2022 (MS group)		3	none	none	none	-1
Wilson et al., 2016	0	0	0				Mirman et al., 2019
Overlapping samples are highlighted in yellow						OPTION 6			OPTION 6 (theoretically most favorable option)
						Keep	Remove		Cluster	den Ouden et al., 2019	Matchin et al., 2020	Matchin et al., 2022 (MS group)	Thothathiri et al., 2011
						Matchin et al., 2022 (TR group)	den Ouden et al., 2019		1	-3	-10	-3	-4
						Mirman et al., 2019	Matchin et al., 2020		2	-5	-2	-1	none
							Matchin et al., 2022 (MS group)		3	none	none	none	none
							Thothathiri et al., 2011
									All the studies/groups removed by this option have an impact on this cluster
									None of the studies/groups removed by this option have an impact on this cluster
									Options selected for sensitivity analyses

## Sheet: Meta-analysis1_Option5
Meta-analysis 1: thematic role assignment or morphosyntactic processing (all the papers retained for analysis)
						Brain areas found in the meta-analysis but not in the sensitivity analysis (or vice-versa)
Table 6A. Meta-analysis 1. All experiments on TR and/or MS (same as in the main text)									Meta-analysis 1. Sensitivity analysis implementing OPTION 5
Cluster	Peak			Volume (voxels)	Z score	Anatomical structures	% of cluster		Cluster	Peak			Volume (voxels)	Z score	Anatomical structures	% of cluster
	x (mm)	y (mm)	z (mm)							x (mm)	y (mm)	z (mm)
1	-44	-54	30	868	4.76	Superior Temporal Gyrus	51.5%		1	-51.4	28.3	3.4	1552	4.61	Inferior Frontal Gyrus	90.7%
						Supramarginal Gyrus	11.6%		2	-38.2	16.1	2.6	1192	4.32	Insula	82.6%
						Middle Temporal Gyrus	10.8%		3	-22.9	10.4	38.9	880	4.04	Cingulate Gyrus	13.6%
						Postcentral Gyrus	8.9%								Middle Frontal Gyrus	3.6%
2	-50	22	22	496	5.38	Inferior Frontal Gyrus	30.2%		4	-50.2	-8	4.4	880	3.78	Precentral Gyrus	42.0%
						Middle Frontal Gyrus	24.2%								Superior Temporal Gyrus	41.0%
						Insula	18.8%								Insula	10.0%
						Precentral Gyrus	7.5%		5	-52.1	-43.6	7.7	792	3.71	Middle Temporal Gyrus	56.6%
3	-52	28	2	171	5.33	Inferior Frontal Gyrus	98.8%								Superior Temporal Gyrus	28.3%
									6	-40.9	-25	4.1	616	3.88	Superior Temporal Gyrus	41.6%
															Insula	27.3%

## Sheet: Meta-analysis1_Option6
Meta-analysis 1: thematic role assignment or morphosyntactic processing (all the papers retained for analysis)
						Brain areas found in the meta-analysis but not in the sensitivity analysis (or vice-versa)
Table 6A. Meta-analysis 1. All experiments on TR and/or MS (same as in the main text)									Meta-analysis 1. Sensitivity analysis implementing OPTION 6
Cluster	Peak			Volume (voxels)	Z score	Anatomical structures	% of cluster		Cluster	Peak			Volume (voxels)	Z score	Anatomical structures	% of cluster
	x (mm)	y (mm)	z (mm)							x (mm)	y (mm)	z (mm)
1	-44	-54	30	868	4.76	Superior Temporal Gyrus	51.5%		1	-50.4	26.5	10.4	3056	5.63	Inferior Frontal Gyrus	70.7%
						Supramarginal Gyrus	11.6%								Middle Frontal Gyrus	19.9%
						Middle Temporal Gyrus	10.8%		2	-38.2	16.1	2.6	1160	4.28	Insula	82.8%
						Postcentral Gyrus	8.9%		3	-52.2	-43.5	7.8	728	3.67	Middle Temporal Gyrus	82.8%
2	-50	22	22	496	5.38	Inferior Frontal Gyrus	30.2%								Superior Temporal Gyrus	6.9%
						Middle Frontal Gyrus	24.2%
						Insula	18.8%		4	-51.2	-7.8	4.5	712	3.75	Precentral Gyrus	42.7%
						Precentral Gyrus	7.5%								Superior Temporal Gyrus	39.3%
3	-52	28	2	171	5.33	Inferior Frontal Gyrus	98.8%								Insula	11.2%
									5	-58	-28	6	688	4.52	Superior Temporal Gyrus	94.2%
															Middle Temporal Gyrus	5.8%

## Sheet: Meta-analysis2
Meta-Analysis 2: thematic role assignment (TR set and TR+MS set)
GingerALE cluster table for Meta-analysis 2											List of all possible options to remove overlapping samples			Projected impact of each option on the significant clusters, based on the GingerALE cluster table
Experiments contributing to clusters (number of foci)											OPTION 1			OPTION 1 (theoretically least favorable option)
Reference	Cluster 1	Cluster 2	Cluster 3	Cluster 4	Cluster 5	Cluster 6	Cluster 7	Cluster 8			Keep	Remove		Cluster	den Ouden et al., 2019
Canu et al., 2019	0	0	0	0	0	0	0	0			Matchin et al., 2022 (TR group)	den Ouden et al., 2019		1	-1
Charles et al., 2014	0	0	0	0	0	0	1	0						2	none
Faroqi-Shah et al., 2013	1	0	1	1	2	0	0	0						3	none
Henry, 2009	2	0	0	1	0	0	0	0						4	none
Kamminga et al., 2016	0	0	0	1	0	0	0	0						5	-1
Kim et al., 2010	0	0	1	0	1	0	0	0						6	none
Kinno et al., 2009	1	0	0	0	0	0	0	0						7	-1
Lukic et al., 2017	0	0	0	0	0	0	0	1						8	none
Lukic et al., 2020	0	2	1	0	0	1	0	3
Magnusdottir et al., 2013	1	1	2	1	0	0	0	0			OPTION 2			OPTION 2 (theoretically most favorable option)
Matchin et al., 2022 (TR group)	0	1	0	0	0	0	0	0			Keep	Remove		Cluster	Matchin et al., 2022 (TR group)
Meltzer et al., 2013	0	1	0	0	0	0	0	0			den Ouden et al., 2019	Matchin et al., 2022 (TR group)		1	none
den Ouden et al., 2019	1	0	0	0	1	0	1	0						2	-1
Peelle et al., 2008	0	0	0	0	0	0	0	2						3	none
Pillay et al., 2017	0	2	0	0	0	0	0	0						4	none
Rogalsky et al., 2018	0	0	1	0	0	1	1	0						5	none
Thothathiri et al., 2011	0	0	0	0	0	0	1	0						6	none
Tyler et al., 2011	2	0	0	0	0	1	0	0						7	none
Wilson et al., 2016	0	0	0	0	0	0	0	0						8	none
Overlapping samples are highlighted in yellow
														All the studies/groups removed by this option have an impact on this cluster
														None of the studies/groups removed by this option have an impact on this cluster
														Options selected for sensitivity analyses

## Sheet: Meta-analysis2_Option1
Meta-Analysis 2: thematic role assignment (TR set and TR+MS set)
						Brain areas found in the meta-analysis but not in the sensitivity analysis (or vice-versa)
Table 6B. Meta-analysis 2 (exploratory). All experiments on TR (same as in the main text)									Meta-analysis 2. Sensitivity analysis implementing OPTION 1
Cluster	Peak			Volume (voxels)	Z score	Anatomical structures	% of cluster		Cluster	Peak			Volume (voxels)	Z score	Anatomical structures	% of cluster
	x (mm)	y (mm)	z (mm)							x (mm)	y (mm)	z (mm)
1	-48	22	20	182	4.68	Inferior Frontal Gyrus	36.3%		1	-51.3	-8.3	4	920	3.85	Superior Temporal Gyrus	43.5%
						Middle Frontal Gyrus	0.17								Precentral Gyrus	40.0%
						Insula	8.8%								Insula	9.6%
2	-56	-40	10	107	3.71	Middle Temporal Gyrus	52.3%		2	-51	-44.4	7.2	888	3.75	Middle Temporal Gyrus	51.4%
						Superior Temporal Gyrus	23.4%								Superior Temporal Gyrus	23.4%
3	-50	-10	4	104	3.81	Superior Temporal Gyrus	41.3%		3	-50.8	31.6	4.8	880	4.12	Inferior Frontal Gyrus	99.1%
						Precentral Gyrus	41.3%		4	-41	-25	4.2	640	3.94	Superior Temporal Gyrus	42.5%
						Insula	10.6%								Insula	26.3%
4	-52	32	6	103	4.08	Inferior Frontal Gyrus	0.99								Claustrum	1.3%
5	-36	8	-10	86	4.42	Insula	32.6%		5	-57.6	-29.1	6	632	4.59	Superior Temporal Gyrus	89.9%
						Claustrum	15.1%								Middle Temporal Gyrus	10.1%
6	-58	-28	6	78	4.55	Superior Temporal Gyrus	89.7%
						Middle Temporal Gyrus	10.3%
7	-38	-54	20	78	3.89	Superior Temporal Gyrus	55.1%
						Middle Temporal Gyrus	15.4%
						Supramarginal Gyrus	15.4%
8	-38	-24	6	77	3.9	Superior Temporal Gyrus	41.6%
						Insula	27.3%

## Sheet: Meta-analysis2_Option2
Meta-Analysis 2: thematic role assignment (TR set and TR+MS set)
						Brain areas found in the meta-analysis but not in the sensitivity analysis (or vice-versa)
Table 6B. Meta-analysis 2 (exploratory). All experiments on TR (same as in the main text)									Meta-analysis 2. Sensitivity analysis implementing OPTION 2
Cluster	Peak			Volume (voxels)	Z score	Anatomical structures	% of cluster		Cluster	Peak			Volume (voxels)	Z score	Anatomical structures	% of cluster
	x (mm)	y (mm)	z (mm)							x (mm)	y (mm)	z (mm)
1	-48	22	20	182	4.68	Inferior Frontal Gyrus	36.3%		1	-48.7	22.9	12.7	3048	4.88	Inferior Frontal Gyrus	59.1%
						Middle Frontal Gyrus	0.17								Middle Frontal Gyrus	10.8%
						Insula	8.8%								Insula	6.3%
2	-56	-40	10	107	3.71	Middle Temporal Gyrus	52.3%		2	-56	-43.8	8.9	1176	3.89	Middle Temporal Gyrus	46.3%
						Superior Temporal Gyrus	23.4%								Superior Temporal Gyrus	37.4%
3	-50	-10	4	104	3.81	Superior Temporal Gyrus	41.3%		3	-51.1	-8.4	3.9	1120	3.99	Superior Temporal Gyrus	43.6%
						Precentral Gyrus	41.3%								Precentral Gyrus	37.9%
						Insula	10.6%								Insula	12.1%
4	-52	32	6	103	4.08	Inferior Frontal Gyrus	0.99		4	-35.2	7.1	-9.7	840	4.61	Insula	27.6%
5	-36	8	-10	86	4.42	Insula	32.6%								Claustrum	14.3%
						Claustrum	15.1%		5	-41.2	-25	4.2	776	4.09	Superior Temporal Gyrus	44.3%
6	-58	-28	6	78	4.55	Superior Temporal Gyrus	89.7%								Insula	23.7%
						Middle Temporal Gyrus	10.3%		6	-39	-53.6	24.3	752	4.06	Superior Temporal Gyrus	51.1%
7	-38	-54	20	78	3.89	Superior Temporal Gyrus	55.1%								Middle Temporal Gyrus	20.2%
						Middle Temporal Gyrus	15.4%								Supramarginal Gyrus	0.17
						Supramarginal Gyrus	15.4%		7	-57.2	-29	6	648	4.71	Superior Temporal Gyrus	91.4%
8	-38	-24	6	77	3.9	Superior Temporal Gyrus	41.6%								Middle Temporal Gyrus	8.6%
						Insula	27.3%

## Sheet: Meta-analysis3
Meta-Analysis 3: morphosyntactic processing (MS set and TR+MS set)
GingerALE cluster table for Meta-analysis 3					List of all possible options to remove overlapping samples			Projected impact of each option on the significant clusters, based on the GingerALE cluster table
Experiments contributing to clusters (number of foci)					OPTION 1			OPTION 1
Reference	Cluster 1	Cluster 2			Keep	Remove		Cluster	den Ouden et al., 2019	Matchin et al., 2022 (MS group)
Ash et al., 2013	2	0			Matchin et al., 2020	Matchin et al., 2022 (MS group)		1	-6	-1
Ash et al., 2015	0	0				den Ouden et al., 2019		2	-1	none
Borovsky et al., 2007	1	0
Canu et al., 2019	1	0			OPTION 2			OPTION 2 (theoretically least favorable option)
DeLeon et al., 2012	1	0			Keep	Remove		Cluster	den Ouden et al., 2019	Matchin et al., 2020
Faroqi-Shah et al., 2013	4	0			Matchin et al., 2022 (MS group)	den Ouden et al., 2019		1	-6	-3
Grossman et al., 2013	0	0				Matchin et al., 2020		2	-1	-1
Henry, 2009	4	0
Kamminga et al., 2016	2	0			OPTION 3			OPTION 3 (theoretically most favorable option)
Matchin et al., 2020	3	1			Keep	Remove		Cluster	Matchin et al., 2020	Matchin et al., 2022 (MS group)
Matchin et al., 2022 (MS group)	1	0			den Ouden et al., 2019	Matchin et al., 2022 (MS group)		1	-3	-1
Mirman et al., 2019	3	2				Matchin et al., 2020		2	-1	none
den Ouden et al., 2019	6	1
Tyler et al., 2011	1	1
Wilson et al., 2010	0	0						All the studies/groups removed by this option have an impact on this cluster
								None of the studies/groups removed by this option have an impact on this cluster
Overlapping samples are highlighted in yellow								Options selected for sensitivity analyses

## Sheet: Meta-analysis3_Option2
Meta-Analysis 3: morphosyntactic processing (MS set and TR+MS set)
						Brain areas found in the meta-analysis but not in the sensitivity analysis (or vice-versa)
Table 6C. Meta-analysis 3 (exploratory). All experiments on MS (same as in the main text)									Meta-analysis 3. Sensitivity analysis implementing OPTION 2
Cluster	Peak			Volume (voxels)	Z score	Anatomical structures	% of cluster		Cluster	Peak			Volume (voxels)	Z score	Anatomical structures	% of cluster
	x (mm)	y (mm)	z (mm)							x (mm)	y (mm)	z (mm)
1	-52	28	2	689	5.45	Inferior Frontal Gyrus	44.7%		1	-51.9	27.1	2.5	1384	5.65	Inferior Frontal Gyrus	93.6%
						Middle Frontal Gyrus	18.7%								Precentral Gyrus	4.6%
						Insula	0.17		2	-38.2	16.8	1	1208	4.55	Insula	82.8%
						Precentral Gyrus	6.4%								Inferior Frontal Gyrus	6.0%
2	-58	-38	12	146	4.53	Superior Temporal Gyrus	79.5%		3	-48.3	21.2	22	936	4.77	Middle Frontal Gyrus	50.4%
						Postcentral Gyrus	15.1%								Inferior Frontal Gyrus	31.6%

[truncated: 1 more sheets: Meta-analysis3_Option3]
